# Supplementary material for: Distribution and Characterization of Antimicrobial Resistant Pathogens in a Pig Farm, Slaughterhouse, Meat Processing Plant, and in Retail Stores
Source: Microorganisms. 2022 Nov 14;10(11):2252. doi: 10.3390/microorganisms10112252 (PMC9693440; doi:10.3390/microorganisms10112252)
Supplement: Supplementary file 1 [file microorganisms-10-02252-s001.zip]

Archive with 1 entries (1 files):
- microorganisms-1873710-supplementary.pdf
